# Supplementary material for: Effect of Carbohydrate-Enriched Drink Compared to Fasting on Hemodynamics in Healthy Volunteers. A Randomized Trial
Source: J Clin Med. 2022 Feb 4;11(3):825. doi: 10.3390/jcm11030825 (PMC8836957; doi:10.3390/jcm11030825)
Supplement: Supplementary file 1 [file jcm-11-00825-s001.zip]

Archive with 1 entries (1 files):
- jcm-1551786-supplementary.pdf
